# Supplementary material for: Intestinal microbiome composition and its relation to joint pain and inflammation
Source: Nat Commun. 2019 Oct 25;10:4881. doi: 10.1038/s41467-019-12873-4 (PMC6814863; doi:10.1038/s41467-019-12873-4)
Supplement: Supplementary file 4 — Supplementary Data 1 [file 41467_2019_12873_MOESM4_ESM.txt]

Variable tested	Taxonomy tested	N	N not 0	Coefficient	P-value	Q-value
WOMAC pain score	order_Lactobacillales_id_1800	1427	1417	6.11E-03	7.61E-09	2.32E-06
WOMAC pain score	class_Bacilli_id_1673	1427	1419	6.07E-03	9.06E-09	2.32E-06
WOMAC pain score	genus_Streptococcus_id_1853	1427	1396	5.04E-03	7.28E-08	1.24E-05
WOMAC pain score	family_Streptococcaceae_id_1850	1427	1402	4.91E-03	1.52E-07	1.94E-05
WOMAC pain score	genus_RuminococcaceaeUCG009_id_11366	1427	707	-3.17E-04	1.43E-03	1.46E-01
WOMAC pain score	genus_Ruminiclostridium6_id_11356	1427	1108	-1.61E-03	2.50E-03	2.11E-01
WOMAC pain score	genus__Eubacteriumoxidoreducensgroup_id_11339	1427	1080	-4.70E-04	2.91E-03	2.11E-01
WOMAC pain score	genus_Acetanaerobacterium_id_2051	1427	201	1.25E-04	3.93E-03	2.11E-01
WOMAC pain score	order_Actinomycetales_id_420	1427	988	3.18E-04	4.12E-03	2.11E-01
WOMAC pain score	family_Actinomycetaceae_id_421	1427	988	3.18E-04	4.12E-03	2.11E-01
WOMAC pain score	genus_LachnospiraceaeNC2004group_id_11316	1427	1203	-4.82E-04	4.96E-03	2.12E-01
WOMAC pain score	genus_Actinomyces_id_423	1427	975	3.10E-04	4.98E-03	2.12E-01
WOMAC pain score	genus_Rothia_id_646	1427	267	1.51E-04	7.12E-03	2.66E-01
WOMAC pain score	genus_Lactobacillus_id_1837	1427	878	7.30E-04	7.28E-03	2.66E-01
WOMAC pain score	genus_RuminococcaceaeUCG010_id_11367	1427	1113	-1.08E-03	8.45E-03	2.88E-01
WOMAC pain score	order_Micrococcales_id_510	1427	293	1.50E-04	1.19E-02	3.04E-01
WOMAC pain score	genus_RuminococcaceaeUCG005_id_11363	1427	1331	-1.06E-03	1.43E-02	3.19E-01
WOMAC pain score	genus_RuminococcaceaeUCG003_id_11361	1427	1021	-6.00E-04	1.52E-02	3.19E-01
WOMAC pain score	genus__Eubacteriumnodatumgroup_id_11297	1427	442	1.90E-04	1.58E-02	3.19E-01
WOMAC pain score	family_Micrococcaceae_id_636	1427	278	1.37E-04	1.60E-02	3.19E-01
WOMAC pain score	genus_LachnospiraceaeND3007group_id_11317	1427	1297	-1.04E-03	1.62E-02	3.19E-01
WOMAC pain score	genus__Eubacteriumbrachygroup_id_11296	1427	633	2.84E-04	1.87E-02	3.23E-01
WOMAC pain score	order_Anaeroplasmatales_id_3924	1427	162	-4.74E-04	1.90E-02	3.23E-01
WOMAC pain score	family_Anaeroplasmataceae_id_3925	1427	162	-4.74E-04	1.90E-02	3.23E-01
WOMAC pain score	genus_Anaeroplasma_id_3926	1427	162	-4.74E-04	1.90E-02	3.23E-01
WOMAC pain score	genus_LachnospiraceaeUCG008_id_11328	1427	1107	-2.98E-04	2.37E-02	3.91E-01
WOMAC pain score	genus_LachnospiraceaeNK4A136group_id_11319	1427	1356	-1.02E-03	2.75E-02	4.27E-01
WOMAC pain score	family_Lactobacillaceae_id_1836	1427	884	6.27E-04	2.90E-02	4.37E-01
WOMAC pain score	genus_Granulicatella_id_1821	1427	229	1.05E-04	3.30E-02	4.56E-01
WOMAC pain score	genus_RuminococcaceaeUCG008_id_11365	1427	400	-3.99E-04	3.86E-02	5.07E-01
WOMAC pain score	genus_Desulfovibrio_id_3173	1427	784	-6.24E-04	4.01E-02	5.09E-01
WOMAC pain score	family_Christensenellaceae_id_1866	1427	1382	-2.04E-03	4.07E-02	5.09E-01
WOMAC pain score	genus_Barnesiella_id_944	1427	1125	-6.76E-04	4.94E-02	5.81E-01
WOMAC pain score	genus_ChristensenellaceaeR7group_id_11283	1427	1344	-1.93E-03	5.18E-02	5.81E-01
WOMAC pain score	genus_Mogibacterium_id_1960	1427	273	1.39E-04	5.21E-02	5.81E-01
WOMAC pain score	genus_RuminococcaceaeUCG002_id_11360	1427	1351	-1.70E-03	5.33E-02	5.81E-01
WOMAC pain score	phylum_Tenericutes_id_3919	1427	878	-6.80E-04	5.55E-02	5.81E-01
WOMAC pain score	class_Mollicutes_id_3920	1427	878	-6.80E-04	5.55E-02	5.81E-01
WOMAC pain score	genus_RuminococcaceaeUCG013_id_11370	1427	1389	-5.98E-04	5.70E-02	5.81E-01
WOMAC pain score	class_Alphaproteobacteria_id_2379	1427	743	-4.62E-04	5.77E-02	5.81E-01
WOMAC pain score	order_Rhodospirillales_id_2667	1427	716	-4.52E-04	6.16E-02	5.81E-01
WOMAC pain score	family_Rhodospirillaceae_id_2717	1427	712	-4.49E-04	6.34E-02	5.81E-01
WOMAC pain score	genus_Papillibacter_id_2065	1427	380	-1.11E-04	6.36E-02	5.81E-01
WOMAC pain score	genus_Parabacteroides_id_954	1427	1310	-8.98E-04	6.37E-02	5.81E-01
WOMAC pain score	class_Erysipelotrichia_id_2147	1427	1426	1.24E-03	6.47E-02	5.81E-01
WOMAC pain score	order_Erysipelotrichales_id_2148	1427	1426	1.24E-03	6.47E-02	5.81E-01
WOMAC pain score	family_Erysipelotrichaceae_id_2149	1427	1426	1.24E-03	6.47E-02	5.81E-01
WOMAC pain score	genus_Intestinimonas_id_2062	1427	1239	-4.10E-04	7.06E-02	6.19E-01
WOMAC pain score	genus_Acidaminococcus_id_2167	1427	220	4.62E-04	7.26E-02	6.19E-01
WOMAC pain score	genus_Slackia_id_825	1427	708	3.40E-04	7.55E-02	6.24E-01
WOMAC pain score	genus__Eubacteriumxylanophilumgroup_id_14375	1427	1132	-5.67E-04	7.92E-02	6.35E-01
WOMAC pain score	genus_Butyrivibrio_id_1993	1427	388	-1.22E-03	7.94E-02	6.35E-01
WOMAC pain score	genus_Alistipes_id_968	1427	1362	-1.05E-03	8.76E-02	6.73E-01
WOMAC pain score	family_Carnobacteriaceae_id_1811	1427	273	9.12E-05	9.24E-02	6.76E-01
WOMAC pain score	genus_Ruminiclostridium9_id_11357	1427	1324	-3.35E-04	1.00E-01	7.04E-01
WOMAC pain score	genus_RuminococcaceaeNK4A214group_id_11358	1427	1269	-8.10E-04	1.01E-01	7.04E-01
WOMAC pain score	family_Desulfovibrionaceae_id_3169	1427	1036	-4.99E-04	1.06E-01	7.04E-01
WOMAC pain score	class_Deltaproteobacteria_id_3087	1427	1036	-4.92E-04	1.09E-01	7.04E-01
WOMAC pain score	family_Rikenellaceae_id_967	1427	1371	-1.00E-03	1.09E-01	7.04E-01
WOMAC pain score	order_Desulfovibrionales_id_3156	1427	1036	-4.91E-04	1.10E-01	7.04E-01
WOMAC pain score	genus_Tyzzerella_id_11334	1427	174	3.03E-04	1.15E-01	7.04E-01
WOMAC pain score	genus_Oscillibacter_id_2063	1427	577	-1.64E-04	1.17E-01	7.04E-01
WOMAC pain score	order_MollicutesRF9_id_11579	1427	811	-5.19E-04	1.18E-01	7.04E-01
WOMAC pain score	genus_Methanobrevibacter_id_123	1427	329	-1.19E-04	1.26E-01	7.04E-01
WOMAC pain score	genus_Porphyromonas_id_956	1427	147	-5.35E-05	1.27E-01	7.04E-01
WOMAC pain score	genus_Tyzzerella4_id_11336	1427	175	-2.94E-04	1.40E-01	7.04E-01
WOMAC pain score	family_Porphyromonadaceae_id_943	1427	1378	-8.80E-04	1.42E-01	7.04E-01
WOMAC pain score	genus_Anaerotruncus_id_2054	1427	1389	-5.53E-04	1.44E-01	7.04E-01
WOMAC pain score	genus__Clostridiuminnocuumgroup_id_14397	1427	404	1.11E-04	1.64E-01	7.10E-01
WOMAC pain score	genus__Eubacteriumrectalegroup_id_14374	1427	1375	-1.61E-03	1.66E-01	7.10E-01
WOMAC pain score	genus_Lactonifactor_id_11332	1427	392	9.49E-05	1.67E-01	7.10E-01
WOMAC pain score	genus_Enterorhabdus_id_820	1427	899	-3.07E-04	1.67E-01	7.10E-01
WOMAC pain score	family_BacteroidalesS247group_id_11173	1427	588	-7.84E-04	1.72E-01	7.10E-01
WOMAC pain score	family_Ruminococcaceae_id_2050	1427	1427	-1.97E-03	1.73E-01	7.10E-01
WOMAC pain score	genus__Eubacteriumfissicatenagroup_id_14373	1427	538	1.17E-04	1.75E-01	7.10E-01
WOMAC pain score	phylum_Euryarchaeota_id_55	1427	337	-1.08E-04	1.79E-01	7.10E-01
WOMAC pain score	class_Methanobacteria_id_119	1427	337	-1.08E-04	1.79E-01	7.10E-01
WOMAC pain score	order_Methanobacteriales_id_120	1427	337	-1.08E-04	1.79E-01	7.10E-01
WOMAC pain score	family_Methanobacteriaceae_id_121	1427	337	-1.08E-04	1.79E-01	7.10E-01
WOMAC pain score	genus_Ruminococcus2_id_11374	1427	1245	-1.27E-03	1.85E-01	7.12E-01
WOMAC pain score	order_Bacillales_id_1674	1427	305	-7.53E-05	1.90E-01	7.12E-01
WOMAC pain score	genus__Eubacteriumhalliigroup_id_11338	1427	1416	1.14E-03	1.99E-01	7.34E-01
WOMAC pain score	genus_Howardella_id_2000	1427	469	2.25E-04	2.01E-01	7.35E-01
WOMAC pain score	genus_LachnospiraceaeFCS020group_id_11314	1427	1327	-3.01E-04	2.17E-01	7.54E-01
WOMAC pain score	genus_Parasutterella_id_2892	1427	759	2.65E-04	2.17E-01	7.54E-01
WOMAC pain score	domain_Archaea_id_2	1427	338	-9.63E-05	2.31E-01	7.54E-01
WOMAC pain score	family_ClostridialesvadinBB60group_id_11286	1427	693	-1.90E-04	2.32E-01	7.54E-01
WOMAC pain score	genus_Lachnoclostridium_id_11308	1427	1418	5.21E-04	2.35E-01	7.54E-01
WOMAC pain score	phylum_Lentisphaerae_id_2238	1427	256	-6.41E-05	2.35E-01	7.54E-01
WOMAC pain score	class_Lentisphaeria_id_2250	1427	256	-6.41E-05	2.35E-01	7.54E-01
WOMAC pain score	order_Victivallales_id_2254	1427	256	-6.41E-05	2.35E-01	7.54E-01
WOMAC pain score	genus_Oribacterium_id_2008	1427	163	4.78E-05	2.36E-01	7.54E-01
WOMAC pain score	genus_Butyricimonas_id_945	1427	852	-2.02E-04	2.46E-01	7.54E-01
WOMAC pain score	genus_Solobacterium_id_2161	1427	147	2.14E-04	2.50E-01	7.54E-01
WOMAC pain score	family_Peptostreptococcaceae_id_2042	1427	1329	1.17E-03	2.51E-01	7.54E-01
WOMAC pain score	genus_Fusicatenibacter_id_11305	1427	1377	-9.39E-04	2.56E-01	7.54E-01
WOMAC pain score	genus_Blautia_id_1992	1427	1427	1.63E-03	2.61E-01	7.54E-01
WOMAC pain score	genus_RuminococcaceaeUCG011_id_11368	1427	747	-1.19E-04	2.63E-01	7.54E-01
WOMAC pain score	genus_Haemophilus_id_3698	1427	514	1.28E-04	2.66E-01	7.55E-01
WOMAC pain score	family_Defluviitaleaceae_id_1924	1427	912	-1.31E-04	2.67E-01	7.55E-01
WOMAC pain score	genus__Ruminococcustorquesgroup_id_14377	1427	1422	-6.60E-04	2.68E-01	7.55E-01
WOMAC pain score	genus_LachnospiraceaeUCG003_id_11323	1427	165	-1.67E-04	2.72E-01	7.58E-01
WOMAC pain score	genus_Dorea_id_1997	1427	1404	7.28E-04	2.78E-01	7.58E-01
WOMAC pain score	order_Pasteurellales_id_3688	1427	518	1.26E-04	2.78E-01	7.58E-01
WOMAC pain score	family_Pasteurellaceae_id_3689	1427	518	1.26E-04	2.78E-01	7.58E-01
WOMAC pain score	class_Clostridia_id_1859	1427	1427	-2.06E-03	2.79E-01	7.58E-01
WOMAC pain score	order_Clostridiales_id_1863	1427	1427	-2.05E-03	2.80E-01	7.58E-01
WOMAC pain score	domain_Bacteria_id_3	1427	1427	8.30E-05	2.88E-01	7.66E-01
WOMAC pain score	genus_Ruminococcus1_id_11373	1427	1300	-7.17E-04	2.89E-01	7.66E-01
WOMAC pain score	genus_RuminococcaceaeUCG007_id_11364	1427	595	-9.71E-05	2.94E-01	7.68E-01
WOMAC pain score	genus_Eisenbergiella_id_11304	1427	586	-1.18E-04	2.95E-01	7.68E-01
WOMAC pain score	genus_Intestinibacter_id_11345	1427	1142	6.39E-04	2.96E-01	7.68E-01
WOMAC pain score	genus_DefluviitaleaceaeUCG011_id_11287	1427	908	-1.22E-04	2.99E-01	7.68E-01
WOMAC pain score	family_FamilyXI_id_1732	1427	184	-4.25E-05	3.00E-01	7.68E-01
WOMAC pain score	genus_Gemella_id_1733	1427	184	-4.25E-05	3.00E-01	7.68E-01
WOMAC pain score	genus_Erysipelatoclostridium_id_11381	1427	948	1.94E-04	3.10E-01	7.75E-01
WOMAC pain score	genus_Gelria_id_2134	1427	259	5.70E-05	3.21E-01	7.82E-01
WOMAC pain score	genus_Oxalobacter_id_2978	1427	495	-9.57E-05	3.29E-01	7.92E-01
WOMAC pain score	family_Oxalobacteraceae_id_2966	1427	503	-9.42E-05	3.38E-01	8.06E-01
WOMAC pain score	genus_Anaerofilum_id_2053	1427	681	-8.45E-05	3.45E-01	8.14E-01
WOMAC pain score	genus_RuminococcaceaeV9D2013group_id_11372	1427	153	-3.65E-05	3.62E-01	8.31E-01
WOMAC pain score	family_Peptococcaceae_id_2024	1427	1021	-2.29E-04	3.70E-01	8.31E-01
WOMAC pain score	genus_Romboutsia_id_11347	1427	1243	6.36E-04	3.71E-01	8.31E-01
WOMAC pain score	genus_FamilyXIIIUCG001_id_11294	1427	1211	-1.70E-04	3.71E-01	8.31E-01
WOMAC pain score	family_Leuconostocaceae_id_1839	1427	227	-4.46E-05	3.73E-01	8.31E-01
WOMAC pain score	order_Thermoanaerobacterales_id_2112	1427	262	5.27E-05	3.74E-01	8.31E-01
WOMAC pain score	family_Thermoanaerobacteraceae_id_2126	1427	262	5.27E-05	3.74E-01	8.31E-01
WOMAC pain score	genus_RuminococcaceaeUCG014_id_11371	1427	1206	-1.14E-03	3.75E-01	8.31E-01
WOMAC pain score	genus_Roseburia_id_2012	1427	1414	-4.65E-04	3.91E-01	8.35E-01
WOMAC pain score	genus_Eubacterium_id_1932	1427	168	7.78E-05	3.97E-01	8.42E-01
WOMAC pain score	genus_Paraprevotella_id_962	1427	654	-3.43E-04	4.01E-01	8.43E-01
WOMAC pain score	genus_Gordonibacter_id_821	1427	496	8.15E-05	4.09E-01	8.49E-01
WOMAC pain score	genus_Veillonella_id_2198	1427	633	1.13E-04	4.10E-01	8.49E-01
WOMAC pain score	genus_LachnospiraceaeNK4B4group_id_11320	1427	195	-6.61E-05	4.18E-01	8.62E-01
WOMAC pain score	genus_LachnospiraceaeUCG010_id_11330	1427	1056	-1.77E-04	4.20E-01	8.63E-01
WOMAC pain score	family_Victivallaceae_id_2255	1427	198	-3.21E-05	4.23E-01	8.66E-01
WOMAC pain score	genus_Oscillospira_id_2064	1427	972	-1.27E-04	4.25E-01	8.68E-01
WOMAC pain score	genus_Hungatella_id_11306	1427	473	7.16E-05	4.27E-01	8.68E-01
WOMAC pain score	genus__Eubacteriumventriosumgroup_id_11341	1427	1310	2.20E-04	4.32E-01	8.74E-01
WOMAC pain score	genus_Coprococcus1_id_11301	1427	1406	-1.91E-04	4.48E-01	8.90E-01
WOMAC pain score	genus_Coprobacter_id_949	1427	495	7.66E-05	4.50E-01	8.90E-01
WOMAC pain score	genus_Tyzzerella3_id_11335	1427	401	1.53E-04	4.55E-01	8.90E-01
WOMAC pain score	genus__Eubacteriumcoprostanoligenesgroup_id_11375	1427	1400	-4.99E-04	4.61E-01	8.90E-01
WOMAC pain score	genus__Eubacteriumeligensgroup_id_14372	1427	1177	-4.01E-04	4.62E-01	8.90E-01
WOMAC pain score	genus_Leuconostoc_id_1841	1427	191	-3.27E-05	4.63E-01	8.90E-01
WOMAC pain score	genus__Eubacteriumruminantiumgroup_id_11340	1427	594	-3.57E-04	4.64E-01	8.90E-01
WOMAC pain score	genus_LachnospiraceaeUCG001_id_11321	1427	814	1.46E-04	4.72E-01	8.99E-01
WOMAC pain score	phylum_Cyanobacteria_id_1500	1427	552	-1.01E-04	4.77E-01	9.04E-01
WOMAC pain score	genus_EscherichiaShigella_id_3504	1427	1248	-1.15E-03	4.90E-01	9.08E-01
WOMAC pain score	genus_Ruminiclostridium1_id_11354	1427	178	5.64E-05	4.93E-01	9.08E-01
WOMAC pain score	genus_Adlercreutzia_id_812	1427	865	1.36E-04	4.94E-01	9.08E-01
WOMAC pain score	genus_RuminococcaceaeUCG004_id_11362	1427	899	1.93E-04	4.95E-01	9.08E-01
WOMAC pain score	genus_Peptococcus_id_2037	1427	615	-1.78E-04	5.00E-01	9.08E-01
WOMAC pain score	genus_Eggerthella_id_819	1427	553	7.76E-05	5.24E-01	9.10E-01
WOMAC pain score	genus_Holdemania_id_2157	1427	675	-5.99E-05	5.24E-01	9.10E-01
WOMAC pain score	family_Acidaminococcaceae_id_2166	1427	1068	4.31E-04	5.29E-01	9.15E-01
WOMAC pain score	genus_Lactococcus_id_1851	1427	470	-6.79E-05	5.44E-01	9.25E-01
WOMAC pain score	genus_Sellimonas_id_14369	1427	354	3.65E-05	5.49E-01	9.30E-01
WOMAC pain score	genus_Marvinbryantia_id_2005	1427	1298	-1.51E-04	5.58E-01	9.31E-01
WOMAC pain score	genus_Senegalimassilia_id_11160	1427	805	-1.70E-04	5.65E-01	9.31E-01
WOMAC pain score	genus_Hydrogenoanaerobacterium_id_2060	1427	247	3.01E-05	5.66E-01	9.31E-01
WOMAC pain score	genus_Coprococcus3_id_11303	1427	1300	2.77E-04	5.67E-01	9.31E-01
WOMAC pain score	genus_Anaerofustis_id_1931	1427	450	4.16E-05	5.68E-01	9.31E-01
WOMAC pain score	genus_Prevotella7_id_11182	1427	308	-2.46E-04	5.82E-01	9.38E-01
WOMAC pain score	genus_Pseudoflavonifractor_id_2066	1427	184	-2.36E-05	5.83E-01	9.38E-01
WOMAC pain score	genus_Megasphaera_id_2185	1427	162	-1.63E-04	5.85E-01	9.38E-01
WOMAC pain score	genus_FamilyXIIIAD3011group_id_11293	1427	1390	-1.25E-04	5.86E-01	9.38E-01
WOMAC pain score	genus_Prevotella2_id_11180	1427	148	-1.65E-04	6.04E-01	9.46E-01
WOMAC pain score	phylum_Synergistetes_id_3898	1427	174	6.14E-05	6.04E-01	9.46E-01
WOMAC pain score	class_Synergistia_id_3899	1427	174	6.14E-05	6.04E-01	9.46E-01
WOMAC pain score	order_Synergistales_id_3900	1427	174	6.14E-05	6.04E-01	9.46E-01
WOMAC pain score	family_Synergistaceae_id_3901	1427	174	6.14E-05	6.04E-01	9.46E-01
WOMAC pain score	class_Gammaproteobacteria_id_3303	1427	1343	-8.59E-04	6.17E-01	9.50E-01
WOMAC pain score	phylum_Proteobacteria_id_2375	1427	1418	-7.96E-04	6.27E-01	9.50E-01
WOMAC pain score	family_Prevotellaceae_id_960	1427	1092	7.64E-04	6.30E-01	9.50E-01
WOMAC pain score	order_Gastranaerophilales_id_1591	1427	498	-6.28E-05	6.48E-01	9.50E-01
WOMAC pain score	class_Melainabacteria_id_1589	1427	499	-6.20E-05	6.55E-01	9.50E-01
WOMAC pain score	class_Actinobacteria_id_419	1427	1391	4.91E-04	6.59E-01	9.50E-01
WOMAC pain score	genus_Sutterella_id_2896	1427	870	-1.20E-04	6.61E-01	9.50E-01
WOMAC pain score	genus_Catenibacterium_id_2153	1427	297	2.43E-04	6.67E-01	9.50E-01
WOMAC pain score	family_Enterococcaceae_id_1828	1427	326	-2.92E-05	6.67E-01	9.50E-01
WOMAC pain score	genus_Enterococcus_id_1831	1427	320	-2.89E-05	6.72E-01	9.50E-01
WOMAC pain score	genus_Coprobacillus_id_2154	1427	212	-4.93E-05	6.74E-01	9.50E-01
WOMAC pain score	genus_Collinsella_id_815	1427	1126	1.88E-04	6.75E-01	9.50E-01
WOMAC pain score	order_Burkholderiales_id_2874	1427	1211	1.41E-04	6.78E-01	9.50E-01
WOMAC pain score	genus_Lachnospira_id_2004	1427	1300	-1.68E-04	6.81E-01	9.50E-01
WOMAC pain score	phylum_Fusobacteria_id_2203	1427	144	-1.40E-05	6.82E-01	9.50E-01
WOMAC pain score	class_Fusobacteriia_id_2204	1427	144	-1.40E-05	6.82E-01	9.50E-01
WOMAC pain score	order_Fusobacteriales_id_2205	1427	144	-1.40E-05	6.82E-01	9.50E-01
WOMAC pain score	genus_Prevotella_id_963	1427	205	-1.82E-05	6.85E-01	9.50E-01
WOMAC pain score	class_Coriobacteriia_id_809	1427	1425	-2.33E-04	6.86E-01	9.50E-01
WOMAC pain score	order_Coriobacteriales_id_810	1427	1425	-2.33E-04	6.86E-01	9.50E-01
WOMAC pain score	family_Coriobacteriaceae_id_811	1427	1425	-2.33E-04	6.86E-01	9.50E-01
WOMAC pain score	order_NB1n_id_3953	1427	254	-2.22E-05	6.90E-01	9.50E-01
WOMAC pain score	family_FamilyXI_id_1936	1427	346	2.58E-05	6.91E-01	9.50E-01
WOMAC pain score	genus_LachnospiraceaeUCG004_id_11324	1427	1065	-1.01E-04	6.96E-01	9.50E-01
WOMAC pain score	order_Bifidobacteriales_id_432	1427	1331	4.27E-04	7.05E-01	9.55E-01
WOMAC pain score	family_Bifidobacteriaceae_id_433	1427	1331	4.27E-04	7.05E-01	9.55E-01
WOMAC pain score	genus_Butyricicoccus_id_2055	1427	1415	1.15E-04	7.13E-01	9.55E-01
WOMAC pain score	genus_Bifidobacterium_id_436	1427	1327	4.13E-04	7.15E-01	9.55E-01
WOMAC pain score	class_Betaproteobacteria_id_2867	1427	1222	1.23E-04	7.17E-01	9.55E-01
WOMAC pain score	family_Eubacteriaceae_id_1928	1427	551	3.00E-05	7.21E-01	9.55E-01
WOMAC pain score	genus_Terrisporobacter_id_11348	1427	750	-1.22E-04	7.32E-01	9.57E-01
WOMAC pain score	genus_Odoribacter_id_952	1427	1033	-7.17E-05	7.36E-01	9.57E-01
WOMAC pain score	order_Enterobacteriales_id_3468	1427	1287	-5.74E-04	7.37E-01	9.57E-01
WOMAC pain score	family_Enterobacteriaceae_id_3469	1427	1287	-5.74E-04	7.37E-01	9.57E-01
WOMAC pain score	genus_Alloprevotella_id_961	1427	319	-1.57E-04	7.38E-01	9.57E-01
WOMAC pain score	genus_Atopobium_id_814	1427	228	1.34E-05	7.75E-01	9.79E-01
WOMAC pain score	genus_CoriobacteriaceaeUCG002_id_11158	1427	162	-1.88E-05	7.79E-01	9.79E-01
WOMAC pain score	genus_Coprococcus2_id_11302	1427	899	-2.28E-04	7.81E-01	9.79E-01
WOMAC pain score	family_Bacteroidaceae_id_917	1427	1420	4.35E-04	7.83E-01	9.79E-01
WOMAC pain score	genus_Bacteroides_id_918	1427	1420	4.35E-04	7.83E-01	9.79E-01
WOMAC pain score	family_Veillonellaceae_id_2172	1427	1137	-2.24E-04	7.83E-01	9.79E-01
WOMAC pain score	phylum_Saccharibacteria_id_11569	1427	668	-2.55E-05	7.90E-01	9.81E-01
WOMAC pain score	phylum_Bacteroidetes_id_905	1427	1426	-5.01E-04	8.03E-01	9.81E-01
WOMAC pain score	genus_PrevotellaceaeNK3B31group_id_11185	1427	188	-1.32E-04	8.05E-01	9.81E-01
WOMAC pain score	genus__Ruminococcusgnavusgroup_id_14376	1427	599	-4.45E-05	8.06E-01	9.81E-01
WOMAC pain score	class_Bacteroidia_id_912	1427	1426	-4.94E-04	8.06E-01	9.81E-01
WOMAC pain score	order_Bacteroidales_id_913	1427	1426	-4.94E-04	8.06E-01	9.81E-01
WOMAC pain score	genus_Ruminiclostridium5_id_11355	1427	1417	-6.84E-05	8.13E-01	9.81E-01
WOMAC pain score	family_Alcaligenaceae_id_2875	1427	1170	7.01E-05	8.32E-01	9.85E-01
WOMAC pain score	genus_Prevotella9_id_11183	1427	593	-2.46E-04	8.35E-01	9.85E-01
WOMAC pain score	genus_Turicibacter_id_2162	1427	799	-5.89E-05	8.49E-01	9.85E-01
WOMAC pain score	genus_ErysipelotrichaceaeUCG003_id_11384	1427	1195	-9.80E-05	8.54E-01	9.85E-01
WOMAC pain score	genus_Allisonella_id_2174	1427	275	1.53E-05	8.60E-01	9.85E-01
WOMAC pain score	genus_Pseudobutyrivibrio_id_2010	1427	486	-1.82E-05	8.66E-01	9.85E-01
WOMAC pain score	family_Lachnospiraceae_id_1987	1427	1427	-3.25E-04	8.67E-01	9.85E-01
WOMAC pain score	genus_Olsenella_id_822	1427	536	2.27E-05	8.84E-01	9.85E-01
WOMAC pain score	genus_Holdemanella_id_11393	1427	669	7.77E-05	8.87E-01	9.85E-01
WOMAC pain score	genus_Mitsuokella_id_2186	1427	218	-4.31E-05	8.92E-01	9.85E-01
WOMAC pain score	class_Negativicutes_id_2164	1427	1410	-9.82E-05	9.02E-01	9.85E-01
WOMAC pain score	order_Selenomonadales_id_2165	1427	1410	-9.82E-05	9.02E-01	9.85E-01
WOMAC pain score	genus_Flavonifractor_id_2059	1427	761	1.63E-05	9.03E-01	9.85E-01
WOMAC pain score	genus_Faecalibacterium_id_2057	1427	1415	1.55E-04	9.07E-01	9.85E-01
WOMAC pain score	genus_CandidatusSoleaferrea_id_11350	1427	988	1.05E-05	9.12E-01	9.85E-01
WOMAC pain score	genus_Christensenella_id_1867	1427	147	-3.84E-06	9.13E-01	9.85E-01
WOMAC pain score	phylum_Firmicutes_id_1672	1427	1427	-1.96E-04	9.19E-01	9.85E-01
WOMAC pain score	class_Verrucomicrobiae_id_4029	1427	878	3.94E-05	9.19E-01	9.85E-01
WOMAC pain score	order_Verrucomicrobiales_id_4030	1427	878	3.94E-05	9.19E-01	9.85E-01
WOMAC pain score	family_Verrucomicrobiaceae_id_4036	1427	878	3.94E-05	9.19E-01	9.85E-01
WOMAC pain score	genus_Akkermansia_id_4037	1427	878	3.94E-05	9.19E-01	9.85E-01
WOMAC pain score	genus_Subdoligranulum_id_2070	1427	1390	8.32E-05	9.26E-01	9.85E-01
WOMAC pain score	phylum_Verrucomicrobia_id_3982	1427	904	3.00E-05	9.39E-01	9.85E-01
WOMAC pain score	genus_Anaerostipes_id_1991	1427	1421	6.30E-05	9.40E-01	9.85E-01
WOMAC pain score	family_Clostridiaceae1_id_1869	1427	1208	6.01E-05	9.41E-01	9.85E-01
WOMAC pain score	family_FamilyXIII_id_1957	1427	1413	1.84E-05	9.41E-01	9.85E-01
WOMAC pain score	genus_Dialister_id_2183	1427	673	-5.71E-05	9.42E-01	9.85E-01
WOMAC pain score	genus_Faecalitalea_id_11392	1427	235	3.44E-06	9.43E-01	9.85E-01
WOMAC pain score	genus_RikenellaceaeRC9gutgroup_id_11191	1427	266	-2.22E-05	9.48E-01	9.85E-01
WOMAC pain score	genus_Phascolarctobacterium_id_2168	1427	958	2.82E-05	9.65E-01	9.94E-01
WOMAC pain score	genus_Clostridiumsensustricto1_id_1873	1427	1205	2.49E-05	9.75E-01	9.97E-01
WOMAC pain score	phylum_Actinobacteria_id_400	1427	1427	-2.75E-05	9.80E-01	9.97E-01
WOMAC pain score	genus_Catabacter_id_11282	1427	184	-6.51E-07	9.88E-01	9.98E-01
WOMAC pain score	genus_Caproiciproducens_id_14382	1427	368	-5.02E-07	9.95E-01	9.98E-01
WOMAC pain score	genus_Bilophila_id_3170	1427	696	-6.74E-07	9.96E-01	9.98E-01
WOMAC pain score	genus__Ruminococcusgauvreauiigroup_id_11342	1427	1191	-2.40E-06	9.96E-01	9.98E-01
