# Supplementary material for: Intestinal microbiome composition and its relation to joint pain and inflammation
Source: Nat Commun. 2019 Oct 25;10:4881. doi: 10.1038/s41467-019-12873-4 (PMC6814863; doi:10.1038/s41467-019-12873-4)
Supplement: Supplementary file 6 — Source Data [file 41467_2019_12873_MOESM6_ESM.txt]

# Source Data Figure 1
Domain	Percentage
Firmicutes	77.48288188
Bacteroidetes	12.52486098
Proteobacteria	5.167518883
Actinobacteria	4.239830388
Verrucomicrobia	0.380074444
Tenericutes	0.135761865
Cyanobacteria	0.028130497
Fusobacteria	0.016864734
Euryarchaeota	0.009472284
Saccharibacteria	0.008673507
Synergistetes	0.005930539
#Source Data Supplementary Figure 1
PCA1	PCA2
31.247886	-32.7004654
59.5322476	-26.4067848
28.649418	46.1232874
16.6482082	-71.6016801
155.5785301	13.5936341
-8.6141289	1.7420694
-15.2696307	25.8573353
39.7309739	23.9281928
-19.8915305	-24.343089
-14.6191588	16.3153947
-18.8159296	-22.0206803
-0.589731	-8.6680155
-78.5301424	8.070769
6.8673063	-6.0387626
101.6147774	64.8523997
-18.5974882	-43.9605123
-73.6109157	31.3605761
5.0431678	3.1679122
38.3394327	21.3554704
2.6915887	3.3615296
26.8711913	44.7980398
13.3027273	22.451466
6.4059142	12.2287375
11.9136412	21.8623201
16.056678	46.2355639
-9.1643729	80.6374859
-47.9961748	0.4947467
-51.7920489	-22.6566697
-18.3616025	-8.4071128
-33.0907768	-49.8275748
-65.2459376	-62.835196
0.7187812	88.4027848
2.9923488	-8.7654314
-11.4818508	15.5130219
61.692512	3.4702951
-11.7449889	7.1456421
262.1392	-32.0810675
7.4881413	-33.3254341
-44.9048375	-22.3763477
60.476688	-76.164807
2.3989677	15.6190196
-31.2535417	-41.7206657
-3.5498213	-3.0670591
30.5084553	-19.0143208
-34.5136251	-54.5530537
63.3947001	5.3126591
184.6534062	-46.8705158
-29.842704	-51.4235778
0.4094144	-58.205294
-28.8865497	26.1574458
-1.9444796	60.4557524
28.3369453	44.7908628
-22.6298153	-10.9781536
-97.2809768	36.8679743
-3.7225439	35.8440592
11.5394367	58.7942733
79.6014611	9.7334079
30.1903803	31.8075813
-16.6584766	-55.9192727
-44.7095618	-14.6028945
-73.1667121	-27.9412041
-17.8825396	-59.3436708
-27.6527843	-36.9020526
193.3638716	34.7176768
-3.6982509	-3.2157633
143.1943316	60.9305068
-16.1632651	47.557944
54.0845469	61.3334282
14.5144534	33.8405879
-26.2490074	75.1888599
-64.8261374	-30.1731936
145.5033861	-22.2824599
23.1772293	-26.9925565
31.8573434	-89.3162016
-1.2965012	14.0984317
-10.5484782	-61.7394505
-31.5402156	-7.846134
-59.9424636	9.7409984
-66.6742433	10.188402
4.8682389	65.4796742
-36.634184	30.6808905
-12.3813078	78.3587104
-48.9305359	-32.2327377
-0.9156902	5.153683
-68.5665655	-17.4085889
-33.736987	8.2550225
-16.499561	-66.0969242
78.1565723	13.3246034
-46.8318712	-2.9192587
-12.3405961	37.1327573
30.1767147	20.3010863
89.4235954	63.5372308
-3.631848	24.4957369
-30.4555529	62.7442683
-39.6401517	43.4476244
-26.3989709	-58.2457163
44.9584114	-26.731372
-0.1547682	-12.1678107
-46.3976085	-26.2227218
-60.9626738	-43.0032193
-76.7654508	25.5278751
-27.0365193	3.346265
-30.8852832	-35.5212262
-28.445622	-15.6712703
-76.4614733	-1.9732689
-8.0725383	-32.6950646
-7.8291073	43.2056654
2.1730297	23.4864032
2.9445456	-1.8892319
29.0758196	-58.1225144
12.8458754	-35.487232
-15.2355395	-23.4139801
-83.7433882	-31.1985813
-5.0252756	4.5010323
35.3692059	56.8215011
-90.4874615	38.348578
-69.577526	1.208433
147.9856456	7.3689779
-21.115392	-13.5267593
-12.5699702	21.2602666
-2.2092652	-1.30645
53.9018114	52.6865949
-0.3332349	40.2486056
14.5960092	30.4990026
124.7177577	42.8892528
11.6115575	54.2457312
-40.5006782	-12.1796623
-39.4190847	11.007109
-4.0947498	68.0640508
-29.0828965	24.1053841
-50.0617451	-10.3160619
9.8476746	-72.4269535
9.2242751	-56.5259379
-46.0262684	24.0105412
1.8138726	-13.7724213
-51.1740436	18.7746875
-45.9496301	-23.8559481
56.5669855	-54.564656
11.9645613	-16.3122671
-37.7416518	3.9801869
-12.2952937	-53.761481
-76.5562458	44.8498893
5.1881306	23.2690588
133.194594	-4.8838613
-24.1639807	-60.5985252
5.0020473	-30.0912044
-44.6457392	5.9215954
36.4886663	8.1354942
-64.4518688	-31.0559846
-22.5827049	-20.3860665
1.57465	-30.3553757
-55.5649278	28.7595065
-83.0029684	1.9547786
40.364498	-76.4482984
-7.8069219	12.5011163
-28.0508976	-16.9585399
-29.9653909	-45.6260697
-8.7347396	-89.4919478
4.0850218	7.8847945
-18.4774302	-39.7761619
-8.2811619	-3.7943193
-14.5131966	11.2610148
20.7173339	31.4691822
-23.3670448	-19.0741095
37.5223185	52.8574319
-43.4555257	-25.1192556
-42.6107238	-24.4952496
41.0911355	-39.1408851
-26.2734205	-8.0880057
-35.6032766	-40.4848868
-36.114378	3.0020256
63.0088223	5.3156999
15.0546039	-61.9597415
-64.9000008	41.8719504
-63.3380177	-26.4304769
28.8926926	-78.5214936
79.0612969	-109.8581699
126.7310319	-3.9601438
49.2661737	-51.8653366
36.2159325	77.3740458
13.1592821	77.7551354
59.5716497	-29.0770279
12.590167	-0.9742048
24.4067992	-83.330336
-21.0511726	-19.5681967
-6.9863615	4.7889753
-65.1308462	13.9651034
-48.4340929	12.863983
-56.3158552	-17.3150434
-23.6415035	56.0487532
-28.6614422	-38.4719311
-38.7889834	19.1644392
39.9768709	56.6150926
20.8083648	-62.8352464
-17.9081757	-46.877625
-20.165307	-13.6681679
168.15761	46.2077642
-9.0499889	20.2966313
18.1136539	67.8608144
-18.166667	-19.7378996
-33.1542716	-39.1753143
-38.9286864	19.9125181
-10.7546501	62.4192682
62.8311014	-23.3295412
-60.0003196	-36.145497
-50.0735214	19.6188078
-5.1002766	-40.1612962
-14.355661	27.252589
-30.1826151	-10.6068251
8.4284438	-46.9082954
36.2972607	-37.0246655
-60.468676	20.8299283
44.1223633	-82.0062161
92.5979736	-6.727113
107.3213486	-21.6131342
-88.7476408	-17.1470612
-15.5056476	42.3198758
-6.1897529	52.259151
26.2852433	-57.4217482
16.9421476	22.4208954
-55.6106335	46.0463617
-16.9415235	-38.7299122
82.258909	-83.2914267
16.3762689	39.7062927
-43.9486536	34.1567989
-21.0386835	-6.6872661
17.941645	67.5526291
-71.994136	-37.4935513
45.0624958	37.4346379
-28.0872686	19.9219559
102.6523498	35.4512266
-13.4401362	-24.9522568
-42.1764301	-15.8241793
66.5449333	15.7324057
-20.5084605	9.2897571
38.4096309	-23.53608
-19.3669493	23.50377
-8.2289839	-66.2844322
-60.986494	41.3676917
21.4114358	74.2893151
-61.3018246	-26.7655745
-28.4571344	38.1613094
-41.9370237	-17.9899304
19.8966488	-54.2884753
-39.2524675	-13.872032
-27.0686735	3.3483999
-50.9549398	4.1577558
139.8328325	-8.9663265
-8.169677	-70.7629575
-32.2204032	-2.504373
-12.886374	-47.1716596
-49.3109444	-2.2084754
-61.7228392	34.5898388
53.4469189	-3.4151998
14.0893543	2.3426295
-4.3558041	32.0697949
-18.3500948	31.7106206
107.0681722	41.9190904
230.1836626	-10.4419532
-25.2871789	-26.2564213
-20.1468041	-40.5076016
20.785635	1.3569368
-0.2817076	-71.5908527
-28.4150918	37.0533624
13.1913199	-93.7556401
-4.5606557	-47.8687538
-13.9114377	-64.6712685
-48.0508936	-49.3829593
-63.4114274	-12.6907004
-33.5913179	60.7744435
20.8696306	-72.3206375
-50.3629597	19.8013914
-21.631542	-40.9392287
-30.0178262	-34.1092421
-64.896454	-3.5645531
-23.9791041	65.1920479
-36.4772816	1.3623924
54.5963257	-1.1643684
4.469353	11.1736564
43.2690689	-74.6359188
-61.1475467	34.3381957
-48.8392389	-11.0966008
0.9471249	6.1128242
-21.0257871	17.7495923
31.5200897	-78.5523741
102.1631008	18.6942209
31.2698288	-19.5091491
-41.0732983	43.2999257
66.5668411	-51.9688395
46.4039598	39.4314044
-37.2062465	62.5441615
-5.2247061	58.8628849
-73.2892821	8.6821815
30.9844671	83.3042494
99.7312596	28.3718748
22.0636887	43.8217002
-48.5550362	-13.6618429
6.6173242	58.3927298
47.106929	-14.0121141
23.1024919	6.1627542
-32.13443	-32.5154523
-53.9188407	2.1564643
60.9988483	-37.380855
-0.8757764	-72.7763104
-77.9368733	41.2222555
-81.0482639	32.1477565
39.8614162	-81.4062873
-4.8720231	34.3026446
167.3288512	4.109069
33.4733575	-43.0983185
17.1662856	45.9878248
-44.0706943	-31.0825642
1.3751739	-35.7502607
-2.6015028	0.3577815
10.7259631	31.3129319
-25.4874768	52.2915405
-71.3482774	16.1018771
50.4527443	60.4748204
-42.1703227	25.7874038
-61.6924433	7.0897933
-26.7801342	-51.9897473
39.8831055	-32.6207168
-7.0165983	-10.569667
-47.9991633	-1.827005
32.3600704	-5.6242114
154.2586368	-116.3709776
-3.0587587	13.7514094
-68.8938826	55.2448841
-3.5466669	-66.874061
-70.295819	13.8552517
-17.6071174	-33.1319167
-44.9842595	-23.6531854
-63.7966001	-21.102583
70.89856	47.1698206
31.9239423	69.9444895
-40.9315338	-35.8009222
-26.8085449	-25.5681126
42.6794414	16.888412
-0.1508358	1.2902988
19.8134295	-30.1016902
-33.9390344	-58.4844306
141.6758973	-56.109902
-73.436439	10.0404811
73.5640367	4.9005403
12.1018637	-75.9592452
-40.8981758	-7.7683663
-46.9738893	14.3001772
34.8229816	8.1878673
-56.644043	45.7500712
-80.0351601	13.1927578
-43.3505159	-33.7383534
-9.0469109	5.7365708
6.3001882	-48.0538394
29.5480182	-22.6638884
-7.9802734	-35.2596854
-62.7726734	-7.8853494
38.1663749	23.2958342
-10.7916989	-30.3350199
28.865623	-10.0927046
8.1819441	44.4369631
17.0762612	-33.4335693
100.2989931	50.8114926
-10.8584859	-78.9323343
-11.3757371	-43.0516259
-35.9034469	-0.7510696
-80.6925655	2.5754993
-4.4175688	22.1951468
-70.7609039	44.6447909
-31.0084322	50.6149818
43.4754576	-48.0795425
124.2093921	-27.0264574
-84.0748687	-7.2351023
-33.7357851	11.293147
-10.7038592	-11.1316607
141.3482918	-13.9318484
-75.0165699	57.6882065
15.7420885	30.4822448
-16.6555249	-21.0302206
102.4218133	-68.3981256
-81.7210692	41.3200171
126.2955142	-14.3664857
-96.8035313	3.7604837
19.4647054	-3.5743712
-37.6027283	-25.7750622
35.7196031	44.8098861
-48.56994	28.1017566
-9.289567	-11.2550749
-65.3401747	37.0310335
-11.4298873	34.0123274
25.7006743	-13.0515086
-58.4824303	12.1266421
-31.2323112	-42.0263858
276.2304184	-1.2694798
-57.7779098	51.4818311
50.7346838	-72.0142264
-23.1802244	71.1291539
40.8732354	74.0230995
26.5315239	50.8488635
33.7558737	80.7103564
-58.3512475	-14.0407149
19.6309397	29.2152188
131.9347827	30.2279808
30.7796485	61.6746593
-55.6597206	22.99625
-29.3196454	-3.5920262
41.6562936	49.5885831
-35.8858982	44.0046538
-1.3374751	19.1938675
-59.3658087	24.5989973
19.5372758	59.7584547
-13.9464575	13.7203815
48.7527654	17.0838089
-66.7239538	43.968888
-66.2874054	10.2700506
-47.7962021	-6.4374768
5.2716493	-12.7491078
-33.898683	-9.6745503
-6.7663865	20.8353355
0.9057631	-16.4457408
127.527284	-34.0339563
255.5340379	-10.1359031
-0.1061398	25.9028336
-0.4872442	21.3520666
8.5071155	9.1909368
12.2643445	-51.649642
68.8104928	30.6094005
-71.5514047	14.7909841
-32.2876358	32.7593358
101.2462085	58.8034365
176.9305003	46.6611339
92.5625075	37.7414391
15.6249851	-55.2753683
180.03583	12.7065915
-72.5752073	-16.7120114
-59.3678936	-25.6355891
107.7308588	39.1251865
22.5483989	50.1618486
-2.3096539	33.9889584
142.8090069	35.1053192
-43.535162	-17.1354577
-40.3006255	8.0994127
27.5154405	-83.023451
108.6316638	67.7069673
-47.2573142	15.3967372
-21.8963695	-73.7052124
-67.7276911	-20.9258641
-14.1388552	-39.413606
63.7716049	40.5974025
-45.0329106	49.5052079
-22.4041938	-27.0211951
6.4061181	4.0884361
40.0260663	14.9356298
-79.0626397	56.2475975
-19.7304211	-33.4670012
-28.8496703	18.7425964
77.6167433	-23.3386593
-28.9401476	33.0477661
-80.6768277	22.0350961
78.6569449	13.8033495
0.4177005	8.7039362
-81.345406	39.4700338
-8.7477556	-5.7718771
7.4399385	-23.8790618
40.1296528	-65.596159
82.03084	74.9318965
-61.9087571	31.9129035
48.9229906	37.0254212
-93.4311094	33.3863631
-32.0494049	46.1824867
-16.3069273	-24.4088886
96.606506	52.3595556
-24.6717635	-20.2285309
8.1775182	56.0786077
-82.7140037	40.9335894
-8.1781332	-56.4794499
22.021199	-77.6302301
-34.9618811	-10.4876364
-17.6997928	-41.3687208
-37.0030685	-8.8758426
50.1034889	0.1540028
-4.0703155	22.2471334
1.9253009	-19.584836
-28.1219426	26.2527265
30.0386795	4.5813014
-26.1766013	-23.6725545
-6.9394344	25.1094481
-15.9343064	-50.2881977
9.703481	65.9573612
4.5949854	9.4302853
-13.3700822	23.8729546
-64.7766073	-10.1447091
62.0837449	-8.745262
-65.1204379	61.8089293
42.2581466	50.0941001
-35.2062504	-14.7767448
-34.291571	-57.332937
-55.703154	21.5557693
-16.60881	27.6053648
-70.6208751	18.3399523
69.098221	2.4584953
-20.1443176	-23.231214
-65.5132684	-11.772534
-11.6955929	18.5417744
96.3433997	-90.3965967
60.2684178	66.6944805
-35.5483749	3.8563433
-38.8921252	38.1566831
-35.4079768	-36.0646399
-8.3397339	-29.5649475
-37.4848643	75.9354957
97.5731005	32.1112812
19.2663697	15.9750399
12.4070538	-72.6475652
-45.474232	-45.1110169
22.08304	-57.4819999
28.4682354	-51.9378316
-6.9517967	-45.9292772
-17.7594525	-7.681205
9.1849379	68.6518349
-31.7317504	-28.7588562
1.4585721	2.3256061
-39.8677439	75.850279
-63.8774522	40.3326111
-10.1515832	-66.3538571
-31.1219146	23.51353
-46.3938071	43.2527138
-1.9276215	5.3327979
-67.2572501	-1.8756544
-38.134805	18.4376544
54.0882158	-6.9936252
22.8244919	-66.646873
7.4579371	-93.6247124
-36.8211933	-54.0930633
-30.953306	13.975723
82.1912009	45.9001214
-19.3418247	-50.6508535
32.7521617	69.6871051
-40.6401503	14.1970483
-54.9958643	-20.8111235
-48.8327211	-35.5661547
-7.0654681	37.5933376
103.4383948	65.5157575
28.3575243	42.9889057
-81.4747486	21.5978577
-61.518604	10.1681483
-49.0197853	38.4184579
-46.6219444	37.5261621
-55.6560697	37.9014127
-80.0930878	27.911632
26.0170947	-98.9602838
-8.877923	-19.0509274
54.4742394	21.1839329
-20.5627238	-40.0648549
59.1890429	76.4064244
-15.1528608	-24.0907056
-4.4934149	61.2478307
-51.7316017	-9.8637808
59.3361351	9.5826405
-10.7004745	28.6890466
-46.7512776	20.3050034
106.2434936	44.1386929
197.0227268	-0.7910321
-64.8222778	-0.2208431
92.6578752	64.109364
36.053981	-12.0421678
174.7682422	30.4843631
-17.7216635	-35.0108486
-47.0043921	-21.4437292
75.7848477	-10.050653
-30.4326193	10.3695721
-53.9928041	-23.8275734
29.2196338	-89.3504332
28.9902307	-31.4953097
-16.9539356	-28.3469001
-74.9044305	-5.5903296
-11.5333461	15.1958781
19.1487517	-70.0660105
-1.9652994	44.2978941
-35.2435203	8.0706765
17.2074724	45.8428801
-32.9737716	-24.3604585
5.0424957	42.5242409
2.7708028	-88.8276769
87.9449861	42.829021
-29.0884176	-50.2296227
0.435275	-74.4813312
-48.8797745	16.6632688
-61.8928678	-14.6382139
19.7359616	3.9984727
-46.4364623	-29.7015069
107.2570571	65.7501388
-22.9759011	2.4121611
-35.2223332	-33.6758924
-29.3435163	-49.8358541
-27.4423082	25.0436167
-53.724792	38.4463898
-91.4986306	48.0051968
-20.640275	-52.0588852
2.935758	36.2140804
13.8241883	7.4713366
43.9666358	83.7093072
58.4374246	11.3073979
-48.0016663	10.6321638
40.8501273	-80.1534521
40.6571846	-16.4778152
21.9325913	-11.4611555
-21.4861082	21.0447799
-24.0683422	-40.9152331
3.4081412	-2.019542
19.8554863	80.9868429
96.6199986	-78.0699876
15.0827215	-21.1930065
-3.4888832	-75.4922099
45.8901811	-55.5381859
41.0624897	-9.7124878
20.4058279	29.3787025
-30.5327691	-20.2454427
-28.4170613	-28.020242
38.636148	-75.2691991
104.3628223	30.1322274
-64.9176037	-24.4232895
-31.3525785	-11.8858927
-13.3124931	-34.7162979
11.085673	6.7154343
145.2959661	-16.8935248
-18.0177673	29.3909095
111.9474666	-13.0175953
47.0360053	13.2935954
88.3965574	26.4100902
14.2376481	-76.3908595
13.2627254	-80.2692768
44.0561676	40.0888199
-37.8149609	-34.968693
-4.5335412	70.7825302
37.8678356	13.928864
19.0644678	-66.1355361
-8.8667551	-29.9279074
-39.7386464	-14.9705914
-64.1359933	12.1310992
-11.9202811	-59.8805374
16.9925572	-59.8485639
32.0307787	-18.1087657
9.4354412	-34.0733925
-43.0037166	-11.5650792
-22.1785369	-11.7183869
-9.4144892	-9.9559768
68.9556631	-24.3583144
159.7935771	53.4979804
-33.2801703	-5.3392965
17.2442144	-77.6373109
56.0136725	-81.9522698
14.9013035	-55.4062362
-69.2593847	0.264593
-39.184336	39.4642654
-66.2366126	-13.8994555
-58.8691786	-15.5322413
80.3225023	4.2364838
-2.2457167	-8.2311792
-12.5549563	55.9116786
-39.6200044	-40.9322076
81.3251396	-49.752406
118.2584307	8.7365789
43.9133223	-97.5821476
-15.8473822	-45.3248042
-34.0950885	-21.2111142
-66.2456321	-22.3620874
23.6406437	51.2780617
-48.8239815	34.7170786
-18.2364514	4.5291931
-13.1672949	-14.4647904
-41.5163292	-23.6334972
12.5298888	9.1130311
55.4825678	77.1232078
-48.873712	14.9158822
26.5001346	78.5482261
0.6309409	71.2845698
4.0945488	62.4633675
79.0345386	-92.5554539
-40.8106258	-19.3972008
-37.1188515	14.4649565
11.5873526	-36.2736027
-23.5992682	-5.7661334
9.7240878	56.7614102
-62.8480778	11.7990721
114.4731116	47.8111636
39.2031326	-74.2432718
37.3644847	-23.2742711
-34.6480522	24.785832
-43.3090975	12.5913391
-59.1610714	-13.7872485
20.5985113	67.6791287
46.9858147	-20.8817379
-9.940089	-12.3849951
-56.4407762	-36.4882705
28.6822523	-79.8737192
-61.5100373	65.3634841
186.5234648	15.8942871
209.9624406	-4.5938149
-58.7448723	-34.7361956
-20.5178701	-7.4180478
59.1091965	-96.2850498
-89.5464287	30.4849235
-12.0745044	62.0400508
-62.9945908	-16.3910268
-39.1152851	28.4600989
-46.0730442	-3.1860699
36.4301547	44.138693
-42.284954	-45.5755105
-49.0687575	18.9980169
-0.8784552	7.7547238
-7.9375738	57.315816
-7.2506255	24.6116774
-61.4131796	61.1101864
-61.303107	-7.0470894
153.8209393	56.2516375
24.6414489	-61.5200939
-10.758298	73.5273178
-39.840906	4.4934336
-75.6354924	13.0912879
-55.1173986	34.1180537
67.0224564	1.9866225
-99.9967411	-8.2505878
-41.587496	24.225732
-101.7966551	16.9349774
-66.5913888	-14.1721272
45.5525929	-14.4608349
66.5382367	-99.1234484
-27.9258898	-46.5510135
2.7323398	25.0674725
-64.5138858	37.7125882
-53.9349091	1.9668788
-41.5456025	-23.632775
-57.0800072	-8.8334341
-50.8667445	-8.6044782
65.3545113	62.139825
-13.4876021	-39.6680752
-76.4008847	37.9733574
-29.7735036	-57.3589314
-35.1466232	33.6467349
97.7736884	-1.6360965
1.1972651	13.8223024
141.2925751	57.5792147
-29.6603509	38.4653404
-7.4810373	21.8804669
-97.6465312	51.1916176
-41.4342016	-30.3444926
99.7689875	16.5744367
27.1329712	-41.132304
74.9235414	60.3370325
30.9504736	67.6039492
-18.8720426	-24.0106391
-46.6340088	47.157228
16.609399	-79.1442814
-64.7401396	-34.0726624
-25.7630407	53.8278253
-66.2241026	17.2957126
-44.8731831	76.129855
62.7310961	-6.0395642
-1.8681225	-33.9880409
0.1785596	-29.6307223
-77.0110778	21.8240834
-21.2441024	47.2237251
-87.5802391	27.9477311
-36.3947741	-5.9572109
-49.3447026	20.7100499
-54.6075253	33.8124408
65.3239192	-64.3536775
-51.5199625	13.2333402
-68.1125165	-24.5610804
-50.4826143	50.0071547
141.1445452	34.4809225
-51.5740582	-57.2204109
1.2614653	-54.8507067
-20.9883067	-8.7511057
1.2391683	64.7764747
0.7551581	-42.8967791
-19.2789897	-5.5582273
-11.541691	-17.3171956
3.3366481	38.599172
129.1817384	10.1983807
198.8014163	-2.870012
-31.000372	-59.5225949
-81.5690779	16.6359601
2.0552636	-75.34882
98.8426254	42.0686821
-76.1718062	2.9639997
-56.4564401	54.8765702
93.5650481	-102.4887344
38.1592185	23.9233021
-45.5973439	-29.2090658
-4.9944034	-69.872743
-66.3149487	15.9128345
-72.932987	-24.1766815
-54.5956285	38.6363634
-1.5013174	-56.4450222
-85.4514688	-3.4148256
19.5209691	-23.1147534
102.1185313	-31.777567
-13.2914988	1.7504635
-13.9378846	35.1699929
-24.6514863	50.7101165
-47.6096341	-14.6319049
-48.7828915	-16.9271817
-35.1453236	-47.3366055
-51.3493112	-37.3227855
-40.2829709	-47.6396579
-34.3251125	-28.0986526
-31.6482539	-21.3931973
8.1882509	82.9516718
-26.1643859	9.8948244
-58.6471372	-66.4060374
-54.7682362	10.599299
-38.6565493	-11.9061067
-43.1261629	51.6972961
149.5210442	31.8332974
-30.0621794	-19.3924215
-54.0694091	-11.3432105
36.371797	76.6982116
-9.9025833	38.1721158
-53.0051561	7.3733218
-22.5663063	60.9946067
-69.2509764	-42.4209851
-39.7278759	70.2172138
-66.9400896	51.7976805
19.3360974	41.4315717
-63.7875482	-15.1568538
92.4085338	26.5552444
-48.0560509	-3.7250182
-19.7301222	31.0366605
20.8404395	55.8771983
21.5086834	61.7050266
29.5833654	-21.1515542
23.7647623	71.0540041
-2.892208	54.7721681
36.4016494	6.9283667
-58.7729487	-1.1665924
-58.4624927	22.6188004
17.7709149	-59.2801149
-31.8313771	-30.4109775
-10.1989276	-71.5027241
-8.8943155	-8.5861849
-59.0424246	58.1341787
17.9466392	42.6276437
-22.6988604	32.4006185
57.024447	-10.00528
68.9390026	43.9917796
-5.813907	-40.4539856
-36.4394431	-52.8260748
-18.481566	-23.9831253
26.9422721	-88.2872531
-36.3795208	55.9353805
6.9850189	49.569691
-80.0893852	20.3032097
-14.6990189	-43.2286125
-67.1831814	-12.2622796
35.4544659	-47.1854242
4.1905956	-33.1649176
-9.0325415	60.986282
-3.9439021	-59.6535324
3.6151721	38.0863311
-74.1676961	-5.7148532
-48.5291338	-26.8851512
-39.059686	-27.0671381
-56.046478	-38.5402815
-14.9979145	-14.2027581
-34.185818	-31.4720381
-24.4927203	-17.511847
90.3058989	62.159462
-33.7332179	-19.9330655
-54.1660794	2.4526267
-51.0204004	-67.0891179
4.5195427	44.496466
-25.8932541	-42.6685483
2.9918768	59.6086076
50.1859653	-15.0177747
-35.0526419	-13.0751973
133.252026	44.6436735
5.5128124	1.4346143
-48.7792933	-10.1846451
-15.0744668	-16.726754
-44.4811289	38.9767966
-71.1868909	-16.0563722
-101.3308436	31.1497827
14.2248541	39.3390742
-46.3943255	-3.6695201
-68.3826831	25.4132844
-37.4398557	44.0033899
8.684635	59.3087675
-13.8918494	48.8532111
195.8750505	18.6984301
106.2491458	40.5206417
-23.9648614	7.0638827
198.9919352	-0.2405399
-35.2360719	-45.6188171
-37.6635763	72.9814377
-20.6703189	35.8081575
-6.5860798	17.6686074
-54.2727279	20.7797687
-39.8175875	-19.6805257
39.7113038	65.2640642
12.2636659	28.8734147
84.3032408	6.7926387
-38.7675487	-41.935151
-31.4624335	-52.4693743
-4.0038305	-33.4998759
76.3949924	-97.3038602
-2.1286313	22.1700217
52.7232152	-42.0096054
13.7435702	-76.1327196
-23.7695465	35.9740806
43.2773853	42.0243443
76.3358012	20.7137331
-36.6103368	41.7060262
40.1004274	13.995884
-28.7198563	-71.830864
30.8783812	2.6033939
3.0011024	39.7419992
175.7212122	-0.5856016
76.1088791	-86.043507
86.569902	-51.7520513
66.7921434	40.8648505
74.0617767	70.9725237
73.4879658	-89.1539642
-9.0153721	-10.5396748
67.7575117	32.6330811
-50.471956	19.3178467
173.4695414	-20.3016852
0.4949243	66.4881032
-20.9444237	-48.1484473
88.7916357	43.3552226
113.4539055	-15.9503569
44.1234244	35.5049518
-29.2563578	-1.3013147
48.3980285	-85.8435213
6.5125272	-67.2358556
-17.2212612	-16.1485306
70.7991946	26.8102796
-14.2543054	-72.8322791
-20.7741337	15.7419996
-25.6316883	33.8164621
-11.2789161	1.4133208
#Source Data Supplementary Figure 2
Streptococcus_qPCR	Streptococcus_16s_rRNA_seq
0.103425625	0.115481942
0.002877302	0.005699663
0.028262702	0.013928859
0.06317908	0.018855999
0.004134496	0.002069133
0.243943315	0.18998254
0.000571369	0.001287139
0.002308587	0.001066477
0.013253108	0.013983138
0.000827189	0.000231267
0.003226305	0.002271252
0.001035132	0.000369049
0.000450526	0.000627221
0.051721919	0.12168453
0.091958778	0.09880614
0.070430484	0.161598154
0.001549436	0.001337196
0.001020269	0.000983929
0.080615099	0.131350162
0.001157201	0.002159383
0.006326328	0.046586865
0.00529456	0.003539254
0.006041309	0.006515669
0.009579697	0.014912808
0.002318988	0.002350678
0.009638787	0.02759009
0.003555233	0.003043661
0.075656992	0.002022927
0.001150898	0.001469259
0.0068742	0.005903885
0.025840926	0.002804394
0.006449109	0.00581036
0.000403853	0.002250321
0.084063899	0.040663809
0.004477437	0.002983425
0.038366912	0.067355328
0.003122983	0.00187638
NA	0.109581617
0.107255872	0.153002309
0.017509492	0.089761723
0.022796594	0.015092973
0.002320284	0.006504257
0.000628479	0.000676437
0.006307892	0.054549329
0.001934001	0.000920281
0.00615982	0.013639627
0.01354692	0.006615091
0.005079325	0.0048583
0.00066344	0.000694525
0.019515965	0.230417318
0.000583082	0.000458295
0.001026909	0.000962464
1.79E-05	0.000119646
0.006095688	0.002678571
0.006845004	0.003967354
0.005124778	0.004136614
0.010199071	0.174287251
0.015721187	0.019111925
0.00351915	0.002129925
0.011411942	0.022880641
0.057648028	0.036909449
0.123837373	0.253736491
0.00330541	0.002709415
0.007433089	0.004488012
0.046773932	0.076010299
0.011966654	0.00582595
0.010634067	0.004763099
0.012495639	0.00711989
0.000165501	0.000657967
0.003106301	0.009098238
0.01581277	0.071054683
0.063476461	0.013173653
0.159675038	0.163770125
0.089991001	0.066586222
0.000750025	0.00118216
0.00306237	0.003483217
0.0022422	0.001385928
0.068409102	0.088757396
0.000719674	0.001771941
0.001382644	0.001501179
0.003438251	0.001771165
0.09343211	0.038917495
5.82E-05	0.000238949
0.002778768	0.003227961
0.00300326	0.01221734
0.000219172	0.000113122
0.004557364	0.004659832
0.001730884	0.017186645
0.000135502	0.039499456
0.002455863	0.003681498
0.021377738	0.040293856
0.014232771	0.010024016
0.012915543	0.006872465
0.00014615	0.000460299
0.002428669	0.002614825
0.00420955	0.002284347
0.000500703	0.001708728
0.020557958	0.016006922
0.004342345	0.0024345
0.000326809	0.000421008
0.059134324	0.055818456
0.012215316	0.009382248
0.048499426	0.05238459
0.067723821	0.069944302
0.010589745	0.01638986
0.00194976	0.002622577
0.0107129	0.005309521
0.010422154	0.000214225
0.106935973	0.157220823
0.032475751	0.014140204
0.000189669	0.001462345
0.017348638	0.013964578
0.018847487	0.016211269
0.000497317	0.000918695
0.003653049	0.009895779
0.025455823	0.037781911
0.004599856	0.002710695
0.006336827	0.005903319
0.000672522	0.036700414
0.006316079	0.018588137
0.002595229	0.000769315
9.96E-05	0
0.00306178	0.001054111
0.004612038	0.003214721
0.000957859	0.000662544
0.001000701	0.001683502
0.015895264	0.011183794
0.000536392	0.002846196
0.017766956	0.016243763
0.008804539	0.017876555
0.005983432	0.043823286
0.000360229	0.000322789
0.001370768	0.001165254
0.004576388	0.001816118
0.052744789	0.040792541
0.005505001	0.00151335
0.002462044	0.004177378
0.075556498	0.11405378
0.000914311	0.011399075
0.002991013	0.007232851
0.006159658	0.009509401
0.013991609	0.025395095
0.001556229	0.001787909
0.003251491	0.001515152
0.000318332	0.000322754
0.001486496	0.000447177
0.014024691	0.009691027
0.055668116	0.058759284
0.000651248	0.00044479
0.002296396	0.003957784
0.001240033	0.001403585
8.31E-05	0.000862906
0.004775407	0.002362736
0.03580778	0
0.012659872	0.016481808
0.017577282	0.025713985
0.024703944	0.03077784
0.029844755	0.022654489
0.051479537	0.091342665
0.019828735	0.012890255
0.001389426	0.001566521
8.90E-05	0.000559159
0.003388609	0.003668827
0.011146348	0.004227213
0.057933214	0.064501878
0.028334258	0.022353069
0.002583649	0.002425846
0.000223037	0.000117206
2.15E-05	0
0.002888387	0.001568054
0.013186861	0.02932363
0.000806288	0.000907235
0.000165192	0
0.000641494	0.000423325
0.000850432	0.000796359
0.000317042	0.005738074
0.002263243	0.003645331
0.001644108	0.011233528
0.010515067	0.01284384
0.000135029	0.000216053
0.004270417	0.003857161
0.005888857	0.006326889
0.000384573	0.000112108
0.001156131	0.019612023
0.003495479	0.002019242
0.0059274	0.003411417
0.003241234	0.00111718
0.017998945	0.013510705
0.002117047	0.000907132
0.014186346	0.014821677
0.001755834	0.000754432
0.000341772	0.00022818
0.000359694	0
0.001925335	0.001809666
0.000317694	0.001130582
0.004310817	0.00765613
0.026417021	0.162273302
0.001493574	0.001020018
NA	0.018111965
0.00179566	0.000147536
0.005177369	0.004497041
0.000821757	0.001116196
0.002132594	0.004023245
NA	0.067245894
0.00086897	0.00054095
0.00878808	0.002122141
0.032962952	0.040128068
0.001646351	0.000814427
0.004462169	0.023939808
0.005683447	0.013844757
0.002843494	0.003380418
0.000346909	0.002150781
0.002665341	0.002196193
0.09740586	0.142111153
0.002186828	0.002660424
0.000871452	0.001465662
0.001492403	0.002258678
0.000239609	0.001222358
0.001641354	0.004243439
0.006535046	0.061451272
NA	0.002984756
0.003198264	0.001661682
0.009091986	0.007973192
0.000172383	0.000111819
0.004254843	0.044279661
0.006456102	0.012464866
0.000824184	0.000989446
8.38E-05	0.00011302
0.001422637	0.00075067
0.001056783	0.000933925
0.00070121	0.001242096
0.000836029	0.000699138
0.000409864	0.000486736
0.046753788	0.004922336
0.001829337	0.000986558
0.003572597	0.004494123
0.001064792	0.000974896
0.001424519	0.005630753
0.019698483	0.034022294
3.95E-05	0.000220095
0.003910307	0.003309353
0.028838991	0.038320966
0.010064181	0.006821282
0.029471105	0.025220538
0.012651947	0.014233733
0.009162889	0.005067359
0.016506099	0.00893733
0.000627036	0.000439078
0.434279666	0.608559499
0.003513851	0.004849885
0.002507178	0.003498688
0.001117968	0.003420878
0.013046452	0.014033549
0.024446143	0.067698879
0.001554029	0.002337938
0.004138742	0.002168112
0.014021116	0.005309939
0.001471613	0.002301737
0.005926555	0.004380054
0.027036989	0.046099669
0.000147826	0.000364166
0.102180868	0.112966934
0.000654801	0.000929692
0.002472495	0.002925688
0.002263857	0.003353454
0.000510733	0.001250651
0.027249347	0.02348384
0.001546289	0.001715266
0.020839752	0.012025787
0.015101035	0.014497756
0.001286871	0.000577434
0.00807239	0.01676409
NA	0.004207729
0.005570265	0.040397351
0.006819316	0.006071715
0.001288729	0.004999419
0.299712295	0.255890411
0.001052107	0.003379602
0.000327025	0.00044238
0.022045807	0.012138601
0.019823779	0.018040365
0.004425767	0.009474367
0.003697148	0.002914508
0.002365242	0.00226706
0.005531873	0.002783753
0.019470026	0.014752499
0.009263404	0.00048644
0.001589033	0.001899441
0.017945889	0.00816371
0.001299188	0.000668628
0.000908351	0.003900709
0.001192147	0.000580923
0.001859837	0.001434562
0.001983282	0.030883191
0.001275328	0.006211908
0.01894842	0.01081503
0.014831702	0.012940015
7.36E-05	0.000227739
0.001417374	0.000571494
0.00334622	0.001170412
0.01774645	0.028081123
0.034578304	0.041341146
0.018918354	0.013153419
0.012093868	0.005520078
0.002401136	0.000704887
0.003072615	0.004058853
0.014180929	0.01848813
0.002734939	0.000906721
0.003467463	0.005846467
0.021340344	0.020599851
0.003820135	0.038367979
0.043203825	0.078298177
0.003760185	0.003909219
0.000529207	0.000424583
0.148058358	0.267851575
0.00286851	0.001570739
0.001135089	0.006667395
0.005121209	0.003777941
0.022196626	0.014252048
0.089457446	0.056069619
0.032279228	0.042073897
0.005675478	0.049634215
0.001011693	0.001274048
0.002574467	0.001706849
0.011508945	0.004922644
0.002157982	0.000672766
0.003042804	0.002450197
0.008522493	0.009592326
0.011755172	0.01378077
0.001955536	0.001728608
0.025001138	0.035076462
0.008317837	0.009401231
0.000265619	0.000877083
0.000731797	0.000766619
0.002282757	0.003721541
0.000319042	0.001788695
0.000588082	0.000247372
0.059722348	0.029569892
0.002986427	0.006120332
0.051453587	0.042582711
0.003570033	0.001562674
0.004720721	0.002602755
0.090521665	0.095763204
0.002192415	0.001907969
0.000398172	0.000335833
0.001368331	0.00139485
0.018896671	0.000225505
0.002112428	0.003054768
0.024103373	0.019581515
0.039753639	0.000127146
0.000298418	0.000103767
0.000468209	0.000995796
0.004784928	0.006589999
0.00524816	0.00287547
0.000202358	0.001834862
0.000932725	0.000685479
0.000772853	0.000925176
0.00336388	0.051662174
0.01304814	0.008982684
0.0630441	0.05464716
0.022657991	0.05702381
0.001644189	0.003104557
0.017245248	0.096760022
0.041780196	0.05266033
0.002984274	0.01362744
0.016364597	0.007077626
0.00011756	0.000223514
0.000147907	0
NA	0.011431624
0.000362481	0.000227661
0.00018172	0
0.000189523	0
0.060364607	0.034685411
0.000245707	0.000522848
0.063565058	0.079901856
NA	0.001773639
0.012814076	0.003370366
0.00177122	0.001573812
0.008702858	0.002798181
0.023771729	0.041681059
0.001947031	0.001600683
0.000499843	0.002748626
0.000282875	0.000774508
0.047643471	0.08001689
0.003531981	0.001761597
0.001532268	0.000448531
0.000816777	0.001741591
0.00506063	0.002856123
0.045015753	0.084184532
0.07444367	0.035654966
0.005002708	0.00605161
0.002801726	0.001936108
0.037792539	0.022230365
0.001840787	0.006066515
0.013578049	0.016834631
0.011764063	0.010750255
0.000763338	0.001008192
0.029674038	0.03420765
0.110672892	0.032840013
0.000721124	0.000680272
0.004012676	0.00923583
0.004075123	0.003961704
0.001495858	0.019220445
0.013502997	0.004926673
0.004673006	0.006662965
0.032352218	0.026872499
0.003409615	0.002512563
0.009795928	0.007882636
0.027489972	0.000341569
0.036887293	0.020693391
0.006837255	0.00858016
0.006093757	0.003479017
0.009317201	0.013433638
0.002065941	0.00197217
0.001377315	0.005669887
0.001687218	0.003803108
0.018676617	0.012326472
0.001186981	0.00811908
8.10E-05	0.000108826
0.014423223	0.035224008
0.012250249	0.015137279
0.002018964	0.008772942
0.001445301	0.000846382
0.008499596	0.012074771
0.003190046	0.002613423
0.005609738	0.009367171
0.00184656	0.002108534
0.002896396	0.005844788
0.023138114	0.049923195
0.000303944	0.001249688
0.000327356	0.000448179
0.000172843	0.000522466
0.000909772	0.006593407
0.002224441	0.039945766
0.000722193	0
0.01831644	0.005606407
0.007460977	0.012522361
0.193953352	0.252918288
0.00840729	0.00811124
0.002363225	0.000873799
0.002363108	0.002006689
0.014368151	0.041998012
0.003516399	0.00673968
0.01278758	0.006846189
0.003419953	0.015255361
0.097099454	0.072488343
0.001222623	0.002106594
0.003828736	0.022212399
0.014922573	0.013566312
0.014575934	0.003805095
0.034743667	0.022616206
0.006603853	0.034704501
0.007705975	0.051605879
0.000981348	0.003619612
0.015320376	0.015909844
0.000640359	0.003425793
0.037731028	0.026691564
0.000441559	0.000230974
0.043195509	0.025998451
0.00865427	0.007708479
0.000137996	0.000125612
0.00650419	0.003469502
0.000249311	0.000223764
0.00088586	0.017808665
0.034207715	0.020815451
0.001276655	0.000597657
0.001438219	0.02788409
0.001333111	0.001408616
0.013674932	0.018362024
0.055052954	0.031144683
0.000269197	0.000608347
0.021701319	0.009922822
0.000360635	0.004506393
0.006313027	0.003186969
0.003778838	0.002023661
0.013059135	0.013623647
0.006709205	0.003590456
0.000793827	0.002670057
0.007062647	0.004581625
0.191726244	0.32730815
0.012015433	0.017602496
0.094696172	0.122266611
0.032175105	0.003845309
0.004306726	0.003813369
0.010908554	0.010630537
0.003806936	0.000730905
0.011681693	0.009413009
0.01074192	0.005629997
0.002284815	0.00160064
0.000784546	0.005477981
0.000564409	0.000588512
6.32E-05	0.000121242
0.083259691	0.069401307
0.209835076	0.108451337
0.000546292	0.000226603
0.001636285	0.016840239
0.057638669	0.039235991
0.031074823	0.049054955
0.002734631	0.001315947
0.014745719	0.006442134
0.002520832	0.006694367
NA	0.000807289
0.001139271	0.001708672
0.058873186	0.112119932
0.006386126	0.012269939
0.034213231	0.023799174
0.000341952	0.002463582
0.000338997	0.001991332
0.001112345	0.000637755
0.006083376	0.003901593
0.040034662	0.03152383
0.000836657	0.001441071
0.007728821	0.007305195
0.004530748	0.005138086
0.005521649	0.00667631
0.001149874	0.005725919
0.02659775	0.280141108
0.170734353	0.307145979
0.004520346	0.005119268
0.011094793	0.024846062
0.001630756	0.00228013
0.009784925	0.013112667
0.000217399	0.000137627
0.113937785	0.235662492
0.038389957	0.02804043
0.002622649	0.016529881
0.000546932	0.001317812
0.003187147	0.003470279
0.008825859	0.006252695
0.005579321	0.006015831
0.003336436	0.001171958
0.010746431	0.002509
0.003796653	0.003784927
0.003526651	0.00249199
0.010182338	0.042201458
0.023740618	0.029846024
0.04301124	0.047142261
0.002014824	0.000581801
0.001413973	0.000238124
0.000162683	0.000432292
0.041216468	0.017763731
0.00051029	0.000470533
0.000225562	0.000114969
0.004893736	0.003361698
0.019832638	0.010363248
0.008330575	0.006610995
0.014527669	0.007278777
0.012925554	0.01570983
0.000108798	0.000488818
0.003549608	0.001117818
0.000233262	0.000121788
0.003111732	0.098059015
0.001013173	0.005765883
0.019716257	0.014129444
0.03154979	0.000909918
0.002350717	0.000446379
0.024863699	0.01364348
0.052632622	0.143859649
0.002782741	0.004681036
0.000690533	0.000354925
0.004672577	0.003391416
6.79E-05	0.00036914
0.014975972	0.006587166
0.002576647	0.004972179
0.002440104	0.00217837
0.032385092	0.125925164
0.002520376	0.003142458
0.038136994	0.002937189
0.022693342	0.013529225
0.012977227	0.010270021
0.010848397	0.007801326
0.004524403	0.052208405
0.005641722	0.015138683
0.010248484	0.008059939
0.003570355	0.009642193
0.002409187	0.001930502
0.002911881	0.022820679
0.035075696	0.02582562
0.003218321	0.000380952
8.96E-05	0.000130039
0.008465672	0.00293667
0.000843502	0.000581058
0.161059271	0.369104016
0.001007886	0.001240275
0.001367333	0.017054439
0.016585536	0.020929163
0.006404336	0.003032141
0.000438953	0.001080173
0.00649111	0.011940299
0.300738767	0.322283802
0.133161886	0.206942889
0.013969698	0.007872079
0.002129191	0.014684441
0.098871493	0.06254151
0.009968306	0.031488979
0.004224892	0.001206934
0.000889312	0.010854528
0.004882166	0.003936565
3.40E-05	0.000390168
0.002053858	0.016442617
0.001614215	0.000635257
0.004487942	0.003788676
0.010119772	0.010740355
0.001523623	0.001081666
0.034410759	0.147460404
0.000310092	0.000216614
0.001861708	0.002699896
0.009597385	0.010897165
0.023687666	0.047101043
0.011462798	0.043036947
0.00480577	0.004297994
0.000847316	0.000693963
0.004012698	0.002921243
0.024579038	0.014396709
0.009123473	0.010298103
0.064366183	0.148457143
NA	0.001910422
0.00257634	0.001058201
0.00389363	0.003546099
0.001458897	0.001152472
0.005751192	0.013783753
0.001693989	0.00155894
0.001812971	0.000586235
0.0098286	0.067515023
0.000439101	0.002406739
0.002467601	0.01580213
0.008171332	0.066583058
0.000836961	0.000363064
0.003817354	0.001700319
0.003458454	0.016912842
0.001141521	0.000761532
0.003413746	0.002038125
0.001927739	0.006134969
0.035142062	0.036418987
0.000310009	0.000459664
0.002527142	0.004246027
0.520863044	0.303461898
0.001619559	0.000877001
0.000867218	0.000620194
0.003303883	0.005775211
0.004112463	0.002150294
0.008921686	0.007803055
0.001114976	0
0.00019329	0.326125748
0.001905465	0.005371322
0.011749292	0.007463518
3.54E-05	0.000478354
0.006454194	0.029074614
0.013644197	0.040723982
0.025318136	0.012654049
0.004030188	0.001725526
0.00632909	0.001501824
NA	0.037974684
0.012093877	0.016158192
0.039685708	0.015348788
0.070769207	0.124801019
0.000892641	0.000674157
0.000309927	0.000227195
0.002698192	0.004181798
0.058634266	0.160415774
0.001641665	0.000439367
0.0185841	0.021524991
0.015380781	0.008721987
0.01715194	0.058534546
0.00049773	0.000821018
0.000718493	0.002723559
0.001422569	0.002459367
0.067382605	0.051104972
6.14E-05	0
0.006176239	0.009217067
0.011295272	0
0.002464253	0.001910971
0.015508193	0.013157895
0.002676439	0.000594248
0.018637256	0
0.000391912	0.000423849
0.022604644	0.011114931
0.002490686	0.00224671
0.011214292	0.009525996
0.001319716	0.00172117
0.002493817	0.001121076
0.010110607	0.008375778
0.000879406	0.000441501
0.030250857	0.022111194
0.001370254	0.050093171
0.001261351	0.000792572
0.002339105	0.001856579
0.000300387	0.000545911
0.043405929	0.055696203
0.020519027	0.023303707
0.046127368	0.040507668
0.044805352	0.081880613
0.000292899	0.000603136
0.006169489	0.00227436
0.005526403	0.005434783
0.000286873	0
0.000143207	0.000364033
0.002855708	0.00122414
0.00311262	0.003449357
0.000577226	0.000519481
0.003317602	0.002570407
0.001406101	0.001191508
0.000207167	0.000409165
0.015949721	0.013423563
0.067970964	0.09247191
0.045588014	0.051104029
0.000827266	0.004623592
0.000394567	0.000136575
0.001788585	0.002883823
0.002394252	0.003930131
0.028183736	0.092424912
0.012055242	0.009198139
0.001223081	0.000431593
0.000579355	0.000319898
0.001157558	0.001493015
0.001338356	0.008707656
0.001597141	0.00161831
0.000151528	0.000222099
0.155757105	0.153102588
0.000203757	0.000134626
0.000533277	0.000332705
0.00400359	0.00263701
NA	0.012838802
0.022992858	0.022269353
0.008449858	0.006322904
0.001599014	0.000593613
0.003749961	0.009246318
0.001868083	0.001434404
0.000936385	0.009622745
0.001029346	0.004690641
0.000225316	0.00620547
0.003075547	0.012786885
0.006053429	0.046698873
0.368934104	0.227733003
0.002129524	0.001118193
0.001212401	0
0.002171933	0.004556533
NA	0.049202544
0.000626556	0.000681973
0.005336821	0.025115741
0.00114444	0.003949194
0.013975559	0.005858943
0.020421953	0.002395619
0.010658253	0.00646666
0.00142103	0.001378518
0.347167495	0.187980117
0.00233487	0.001409367
8.17E-05	0.010251631
0.027979242	0.040140023
0.002302582	0.003462023
0.009182005	0.005657093
0.000876911	0.000844493
0.086231895	0.035631113
0.001485682	0.00091954
0.001190442	0.00258009
0.025733563	0.002415459
0.067369027	0.124933319
0.067843508	0.126510455
0.015580449	0.003919292
0.182926065	0.09847159
NA	0.012994104
0.000794994	0.000368822
0.001039622	0.000861234
0.007630017	0.019924497
0.009066546	0.009501188
0.002122195	0.000397614
0.000129983	0.000846842
0.004597765	0.036204606
0.014234227	0.008540196
0.005742395	0.002831936
0.084102863	0.525007799
0.007538612	0.00443483
0.006285705	0.00811864
0.00530918	0.019118869
0.005837632	0.010473052
0.226787386	0.210220794
0.001733624	0.005309297
0.010430166	0.054746977
0.006266823	0.003803934
0.042823634	0.033341916
0.001282682	0.001160497
0.010922604	0.069972515
0.008922967	0.016010979
0.03010425	0.058288191
0.00508924	0.005431831
0.060998676	0.094793057
0.026790613	0.001148765
0.000134557	0
3.06E-06	0.069081013
0.001555245	0.000577968
0.00280782	0.004966339
0.017766002	0.034006487
0.004044549	0.005700151
0.001783191	0.001454092
0.012511544	0.011541909
0.001452736	0.001879907
0.003208029	0.00541028
0.027700414	0.028235553
NA	0.001283398
0.000750967	0.003925087
0.00521388	0.006640908
0.000661388	0.003907098
0.001160548	0.005988024
0.000219221	0
0.003204401	0.006221531
0.002603212	0.001335262
0.00956174	0.020709751
0.004355756	0.004919405
NA	0.007895907
0.012953285	0.014881278
0.003333205	0.003560408
0.109700824	0.153630381
0.010103398	0.009243697
0.002427562	0.001302083
0.049267205	0.075915096
0.156620937	0.268290198
0.000251585	0.002133207
0.022016062	0.028871391
0.007401598	0.002899251
0.017561786	0.015055382
0.011539978	0.000116482
0.075647253	0.044694018
0.00606262	0.005847953
0.036413136	0.010537166
0.006567234	0.012804533
0.025426108	0.022031284
0.027547078	0.018152388
0.002323119	0.001272939
0.004263716	0.002110173
0.000243281	0.000830565
0.003430087	0.002813548
0.000886851	0.004222607
0.004084108	0.004232244
0.002721097	0.003531959
0.011477101	0.00990228
0.019187885	0.009362073
0.007207559	0.003593675
0.017689857	0.019487179
0.001458562	0.000910954
0.008018138	0.005815229
0.000983923	0.190074795
0.002269904	0.002036416
0.006159317	0.061336139
0.012498265	0.042866148
0.062380751	0.085023236
0.035400909	0.058169861
0.001120176	0.022770188
0.014560892	0.025816417
0.000257674	0.007418398
0.001481772	0.021194605
0.001418736	0.000998558
0.00277088	0.005337046
0.000977899	0.004014721
0.008661396	0.003444062
0.000718776	0.01513337
0.00668059	0.011187417
0.000325441	0.000107735
0.001072368	0.001021219
0.002971166	0.003360968
0.000993859	0.000738916
NA	0.03183315
0.001522693	0.002827931
0.009292011	0.004332577
0.000280492	0.000212067
0.000167979	0
0.002852871	0.003276609
0.000195743	0.000221092
0.004482833	0.004509075
0.005466104	0.019318182
0.001141677	0.000713012
0.000514847	0.000498194
0.005537121	0.009408321
0.063348359	0.052941176
0.000571683	0.001296253
0.015509485	0.004819019
0.005855946	0.003010429
0.000288125	0.000122011
0.002273952	0.00068918
0.015528796	0.000936768
0.000494635	0.004744566
NA	0.004436749
0.000163197	0.001002116
0.000239786	0
0.001576492	0.002024533
0.001049105	0.001029734
0.018370323	0.020437793
0.021343395	0.040385448
0.045732408	0.100697799
0.000120609	0.002198311
0.000801699	0.000226706
0.019275614	0.020031565
0.015099591	0.019126554
0.010044933	0.015209125
0.006137865	0.011495548
0.000315257	0.002249357
0.002684655	0.005802937
0.007214874	0.009005003
0.003049922	0.001950332
0.066263464	0.050129748
0.017719961	0.018419619
0.001328739	0.009932982
0.000789454	0.002048738
0.048684112	0.002019482
0.007331132	0.004572982
0.00248496	0.006712244
0.000984487	0.000685244
0.030135617	0.020513517
0.025734915	0.048352637
0.000290275	0.000709975
0.002927428	0.001998224
0.002062209	0.001661314
0.004454639	0.004658056
0.149861428	0.140790843
0.003094627	0.001194095
0.008678917	0.001412097
0.010533861	0.005807875
0.016468885	0.018197958
0.004269428	0.021920781
0.000698514	0.000591996
0.535381514	0.273730202
0.000770875	0.005674518
0.000838931	0.000118948
0.000419177	0.002940511
0.006401247	0.012169014
0.007940671	0.003797318
0.008526384	0.007002136
0.002291903	0.002621805
NA	0.004751346
0.004476571	0.001446655
0.000507671	0.007181906
0.033680009	0.025992542
0.001407525	0.000670991
0.004521402	0.009489381
0.004926482	0.007006072
0.002230422	0.001457549
0.005832833	0.004425268
0.0412301	0.024227677
0.006923641	0.003718729
0.005159524	0.004287756
0.000449403	0.000114811
0.006771589	0.006967832
0.007893886	0.008585738
0.008455631	0.005025126
0.00142514	0.000117137
0.004180536	0.001889519
0.001366885	0.001386802
0.000303828	0.001463517
0.00154618	0.001434087
0.186659413	0.123175387
0.026260628	0.036555002
5.10E-05	0
0.003791204	0.007572227
0.001921365	0.002071466
0.012783292	0.008369147
0.05092843	0.084158932
0.010675274	0.015771155
0.00047823	0.003539431
0.002884253	0.002398355
0.000600777	0.003844849
0.000853307	0.006572541
0.003520106	0.016143702
NA	0.003963012
0.009712932	0.00766032
0.001527687	0.001416096
0.050941605	0.039628285
0.000635784	0.000993049
0.035442189	0.009987656
2.41E-05	0
0.000317171	0.000533974
0.000810442	0.000808221
NA	0.073587659
0.003200989	0.002188423
0.026835416	0.020627511
0.011178862	0.013946688
0.025416641	0.021515221
0.010290931	0.014809591
0.006179021	0.004171633
0.236954628	0.242965424
0.005462293	0.009358796
0.011002607	0.007715714
0.309503786	0.374019454
0.002521112	0.001189832
0.009012344	0.003787879
0.00460458	0.003080934
0.002214081	0.003535987
0.037194492	0.057446809
0.000222604	0.000108755
0.006569312	0.004853808
0.007281925	0.062774215
0.000120795	0.000482742
0.001024129	0.001132663
0.1655505	0.408872651
0.018554799	0.020381471
0.00651763	0.001776199
0.005787867	0.005564211
0.000374655	0.000475624
0.000586107	0.000645369
0.009202317	0.009707691
0.002796986	0.01527143
0.002194175	0.004013984
0.000900163	0.000220167
0.000305969	0.00120048
0.078831503	0.028282161
0.000238378	0.000236128
0.070835629	0.211405589
0.003768445	0.003013777
0.003352303	0.002143393
0.040819633	0.020388659
0.000644636	0.001020177
0.000870893	0.000326655
0.001582072	0.001329051
0.002162092	0.012536873
0.003464952	0.003528657
0.009693236	0.005403458
0.008570162	0.003277829
0.022773402	0.014060134
NA	0.001650554
0.001223741	0.001278327
0.001416811	0.000733945
0.010417877	0.011503417
0.001443125	0.001850038
0.176117426	0.096035866
0.16054669	0.083459296
0.020662575	0.02400708
0.013331534	0.017478443
0.201903378	0.096290538
0.002051086	0.000248756
0.004773769	0.004266833
0.000376948	0.000437637
0.038080207	0.023165138
0.008994011	0.008922881
0.241481624	0.194617438
0.003483835	0.015069114
0.012965289	0.112856506
0.015399568	0.026468067
0.00120606	0.001716738
0.011583921	0.109242831
0.000170891	0.006634432
0.030373475	0.009313407
0.003102433	0.003100089
0.00167348	0.000881834
NA	0.002038043
[truncated: 385 more rows]
